# Supplementary material for: The Not so Good, the Bad and the Ugly: Differential Bacterial Adhesion and Invasion Mediated by Salmonella PagN Allelic Variants
Source: Microorganisms. 2020 Mar 30;8(4):489. doi: 10.3390/microorganisms8040489 (PMC7232170; doi:10.3390/microorganisms8040489)
Supplement: Supplementary file 1 [file microorganisms-08-00489-s001.zip]

Archive with 10 entries (6 files):
- microorganisms-743807-SI/
- microorganisms-743807-SI/Supplementary Tables/
- microorganisms-743807-SI/Supplementary Tables/Table S1-Wu-Schifferli.pdf
- microorganisms-743807-SI/Supplementary Tables/Table S2-Wu-Schifferli.xlsx
- microorganisms-743807-SI/Supplementary Tables/Table S3-Wu-Schifferli.xlsx
- microorganisms-743807-SI/__MACOSX/
- microorganisms-743807-SI/__MACOSX/Supplementary Tables/
- microorganisms-743807-SI/__MACOSX/Supplementary Tables/._Table S1-Wu-Schifferli.docx
- microorganisms-743807-SI/__MACOSX/Supplementary Tables/._Table S2-Wu-Schifferli.xlsx
- microorganisms-743807-SI/__MACOSX/Supplementary Tables/._Table S3-Wu-Schifferli.xlsx
