# Supplementary material for: The Not so Good, the Bad and the Ugly: Differential Bacterial Adhesion and Invasion Mediated by Salmonella PagN Allelic Variants
Source: Microorganisms. 2020 Mar 30;8(4):489. doi: 10.3390/microorganisms8040489 (PMC7232170; doi:10.3390/microorganisms8040489)
Supplement: Supplementary file 1 [file microorganisms-08-00489-s001.zip › microorganisms-743807-SI/Supplementary Tables/Table S2-Wu-Schifferli.xlsx]

## Sheet: Sheet1
#Organism/Name	Strain	CladeID	BioSample	BioProject	Group	SubGroup	Assembly	Size (Mb)	GC%	Replicons	WGS	Scaffolds	Genes	Proteins	Release Date	Modify Date	Level	RefSeq FTP	GenBank FTP	Origin	Country	Year	Serotype			PagN	PagN allele	FimH allele	FimH	CdtB allele	HlyE allele	Antigenic formula prediction	Serovar prediction
Salmonella enterica subsp. diarizonae	11-01855	19669	SAMN03371466	PRJNA276399	Proteobacteria	Gammaproteobacteria	GCA_001628755.1	4.77935	51.5	chromosome:NZ_CP011288.1/CP011288.1	-	1	4673	4317	2016-04-22	2017-03-01	Complete Genome	ftp://ftp.ncbi.nlm.nih.gov/genomes/all/GCF/001/628/755/GCF_001628755.1_ASM162875v1	ftp://ftp.ncbi.nlm.nih.gov/genomes/all/GCA/001/628/755/GCA_001628755.1_ASM162875v1	Homo sapiens	Germany	2011	60:r:z			ASLTHVVAALNTEGRKYDANSYI	1	1	GADNQVKVRIRSSRVATATPIRVSVT	7	1		diarizonae
Salmonella enterica subsp. diarizonae	11-01853	19669	SAMN03371464	PRJNA276399	Proteobacteria	Gammaproteobacteria	GCA_001629755.1	4.86945	51.3215	chromosome:NZ_CP011289.1/CP011289.1; plasmid unnamed1:NZ_CP011290.1/CP011290.1; plasmid unnamed2:NZ_CP011291.1/CP011291.1	-	3	4803	4442	2016-04-22	2017-03-01	Complete Genome	ftp://ftp.ncbi.nlm.nih.gov/genomes/all/GCF/001/629/755/GCF_001629755.1_ASM162975v1	ftp://ftp.ncbi.nlm.nih.gov/genomes/all/GCA/001/629/755/GCA_001629755.1_ASM162975v1	Homo sapiens	Germany	2010	60:r:z			ASLTHVVAALNTEGRKYDANSYI	1	1	GADNQVKVRIRSSRVATATPIRVSVT	7	1		diarizonae
Salmonella enterica subsp. diarizonae	11-01854	19669	SAMN03371465	PRJNA276399	Proteobacteria	Gammaproteobacteria	GCA_001629775.1	4.8694	51.3215	chromosome:NZ_CP011292.1/CP011292.1; plasmid unnamed1:NZ_CP011293.1/CP011293.1; plasmid unnamed2:NZ_CP011294.1/CP011294.1	-	3	4804	4443	2016-04-22	2017-03-01	Complete Genome	ftp://ftp.ncbi.nlm.nih.gov/genomes/all/GCF/001/629/775/GCF_001629775.1_ASM162977v1	ftp://ftp.ncbi.nlm.nih.gov/genomes/all/GCA/001/629/775/GCA_001629775.1_ASM162977v1	Homo sapiens	Germany	2011				ASLTHVVAALNTEGRKYDANSYI	1	1	GADNQVKVRIRSSRVATATPIRVSVT	7	1		diarizonae
Salmonella enterica subsp. diarizonae serovar 65:c:z str. SA20044251	SA20044251	19669	SAMN04160806	PRJNA177620	Proteobacteria	Gammaproteobacteria	GCA_002211825.1	5.06609	51.4584	chromosome:NZ_CP022135.1/CP022135.1; plasmid unnamed1:NZ_CP022136.1/CP022136.1; plasmid unnamed2:NZ_CP022137.1/CP022137.1	-	3	5005	4630	2017-06-30	2017-07-03	Complete Genome	ftp://ftp.ncbi.nlm.nih.gov/genomes/all/GCF/002/211/825/GCF_002211825.1_ASM221182v1	ftp://ftp.ncbi.nlm.nih.gov/genomes/all/GCA/002/211/825/GCA_002211825.1_ASM221182v1	unknown	Canada	1993	65:c:z			ASLTHVVAALNTEGRKYDANSYI	1	5	GADNQVKVRIRSSRVATAMPIRASVT	1	1		diarizonae
Salmonella enterica subsp. diarizonae	HZS154	19669	SAMN07633032	PRJNA406863	Proteobacteria	Gammaproteobacteria	GCA_002794415.1	5.08737	51.4	chromosome:NZ_CP023345.1/CP023345.1	-	1	5088	4663	2017-11-21	2017-11-23	Complete Genome	ftp://ftp.ncbi.nlm.nih.gov/genomes/all/GCF/002/794/415/GCF_002794415.1_ASM279441v1	ftp://ftp.ncbi.nlm.nih.gov/genomes/all/GCA/002/794/415/GCA_002794415.1_ASM279441v1	Homo sapiens	China	2016		bacterial enteropathy	stool	ASLTHVVAALNTEGRKYDANSYI	1	1	GADNQVKVRIRSSRVATATPIRVSVT	11	1		diarizonae
Salmonella enterica subsp. diarizonae	16-SA00356	19669	SAMN10441277	PRJNA506037	Proteobacteria	Gammaproteobacteria	GCA_004126495.1	4.87533	51.4107	chromosome:NZ_CP034074.1/CP034074.1; plasmid pSE16-SA00356:NZ_CP034075.1/CP034075.1	-	2	4797	4367	2019-02-01	2019-02-07	Complete Genome	ftp://ftp.ncbi.nlm.nih.gov/genomes/all/GCF/004/126/495/GCF_004126495.1_ASM412649v1	ftp://ftp.ncbi.nlm.nih.gov/genomes/all/GCA/004/126/495/GCA_004126495.1_ASM412649v1	Ovis aries (domestic sheep)	Germany	2016	61:k:1,5,(7)			ASLTHVVAALNTEGRKYDANSYI	1	8	GANNRVKSRIRSSSVATATPIRVSVT	9	1		diarizonae
Salmonella enterica subsp. diarizonae	NCTC10381	19669	SAMEA4028440	PRJEB6403	Proteobacteria	Gammaproteobacteria	GCA_900478155.1	5.21942	51.2	chromosome 1:NZ_LS483474.1/LS483474.1	-	1	5257	4805	2018-06-17	2018-06-25	Complete Genome	ftp://ftp.ncbi.nlm.nih.gov/genomes/all/GCF/900/478/155/GCF_900478155.1_47328_D01	ftp://ftp.ncbi.nlm.nih.gov/genomes/all/GCA/900/478/155/GCA_900478155.1_47328_D01	unknown	unknown	1884/1962	61:i:z serovar eilbek			ASLTHVVAALNTEGRKYDANSYI	1	4	GADNQVKVRIRSSRVAMATPIRASVT	2 3	1		diarizonae
Salmonella enterica subsp. diarizonae serovar 60:r:e,n,x,z15 str. 01-0170	01-0170	19669	SAMN00990751	PRJNA161287	Proteobacteria	Gammaproteobacteria	GCA_000487635.2	5.2889	51.3	-	APAC01	108	5310	4894	2013-10-28	2017-02-27	Contig	ftp://ftp.ncbi.nlm.nih.gov/genomes/all/GCF/000/487/635/GCF_000487635.2_ASM48763v2	ftp://ftp.ncbi.nlm.nih.gov/genomes/all/GCA/000/487/635/GCA_000487635.2_ASM48763v2	unknown	unknown	unknown	60:r:e,n,x,z15			ASLTHVVAALNTEGRKYDANSYI	1	1	GADNQVKVRIRSSRVATATPIRVSVT		1		diarizonae
Salmonella enterica subsp. diarizonae	50268	19669	SAMN03339658	PRJNA275139	Proteobacteria	Gammaproteobacteria	GCA_001276795.1	4.83871	51.3	-	JZTR01	54	4772	4388	2015-08-31	2017-02-28	Contig	ftp://ftp.ncbi.nlm.nih.gov/genomes/all/GCF/001/276/795/GCF_001276795.1_ASM127679v1	ftp://ftp.ncbi.nlm.nih.gov/genomes/all/GCA/001/276/795/GCA_001276795.1_ASM127679v1	unknown	unknown	unknown				ASLTHVVAALNTEGRKYDANSYI	1	14	GANDRGKSRIRSSSVATATPIRVSVT	10	1		diarizonae
Salmonella enterica subsp. diarizonae serovar 60:r:e,n,x,z15	CFSAN044923	19669	SAMN04961990	PRJNA186035	Proteobacteria	Gammaproteobacteria	GCA_001832255.1	5.11636	51.4	-	MLXQ01	64	5126	4756	2016-10-24	2017-03-02	Contig	ftp://ftp.ncbi.nlm.nih.gov/genomes/all/GCF/001/832/255/GCF_001832255.1_ASM183225v1	ftp://ftp.ncbi.nlm.nih.gov/genomes/all/GCA/001/832/255/GCA_001832255.1_ASM183225v1	Environmental (Pond)	USA:GA	2013	60:r:e,n,x,z15			ASLTHVVAALNTEGRKYDANSYI	1	1	GADNQVKVRIRSSRVATATPIRVSVT	2	1		diarizonae
Salmonella enterica subsp. diarizonae serovar 60:r:e,n,x,z15	CFSAN044974	19669	SAMN04962047	PRJNA186035	Proteobacteria	Gammaproteobacteria	GCA_001832335.1	5.11847	51.4	-	MLXT01	65	5125	4756	2016-10-24	2017-03-02	Contig	ftp://ftp.ncbi.nlm.nih.gov/genomes/all/GCF/001/832/335/GCF_001832335.1_ASM183233v1	ftp://ftp.ncbi.nlm.nih.gov/genomes/all/GCA/001/832/335/GCA_001832335.1_ASM183233v1	Environmental (Streams)	USA:GA	2013	60:r:e,n,x,z15			ASLTHVVAALNTEGRKYDANSYI	1	1	GADNQVKVRIRSSRVATATPIRVSVT	2 5	1		diarizonae
Salmonella enterica subsp. diarizonae serovar 60:r:e,n,x,z15	CFSAN044982	19669	SAMN04962055	PRJNA186035	Proteobacteria	Gammaproteobacteria	GCA_001832385.1	5.11711	51.4	-	MLXU01	59	5120	4760	2016-10-24	2017-03-02	Contig	ftp://ftp.ncbi.nlm.nih.gov/genomes/all/GCF/001/832/385/GCF_001832385.1_ASM183238v1	ftp://ftp.ncbi.nlm.nih.gov/genomes/all/GCA/001/832/385/GCA_001832385.1_ASM183238v1	Environmental (Pond)	USA:GA	2013	60:r:e,n,x,z15			ASLTHVVAALNTEGRKYDANSYI	1	1	GADNQVKVRIRSSRVATATPIRVSVT	2 5	1		diarizonae
Salmonella enterica subsp. diarizonae serovar 60:r:e,n,x,z15	CFSAN044987	19669	SAMN04962089	PRJNA186035	Proteobacteria	Gammaproteobacteria	GCA_001832405.1	5.11815	51.4	-	MLXV01	59	5125	4761	2016-10-24	2017-03-02	Contig	ftp://ftp.ncbi.nlm.nih.gov/genomes/all/GCF/001/832/405/GCF_001832405.1_ASM183240v1	ftp://ftp.ncbi.nlm.nih.gov/genomes/all/GCA/001/832/405/GCA_001832405.1_ASM183240v1	Environmental (Pond)	USA:GA	2013	60:r:e,n,x,z15			ASLTHVVAALNTEGRKYDANSYI	1	1	GADNQVKVRIRSSRVATATPIRVSVT	2 5	1		diarizonae
Salmonella enterica subsp. diarizonae serovar 60:r:e,n,x,z15	CFSAN045006	19669	SAMN04962108	PRJNA186035	Proteobacteria	Gammaproteobacteria	GCA_001832425.1	5.11672	51.4	-	MLXX01	61	5117	4756	2016-10-24	2017-03-02	Contig	ftp://ftp.ncbi.nlm.nih.gov/genomes/all/GCF/001/832/425/GCF_001832425.1_ASM183242v1	ftp://ftp.ncbi.nlm.nih.gov/genomes/all/GCA/001/832/425/GCA_001832425.1_ASM183242v1	Environmental (Streams)	USA:GA	2013	60:r:e,n,x,z15			ASLTHVVAALNTEGRKYDANSYI	1	1	GADNQVKVRIRSSRVATATPIRVSVT	2 5	1		diarizonae
Salmonella enterica subsp. diarizonae serovar 60:r:e,n,x,z15	CFSAN045015	19669	SAMN04962117	PRJNA186035	Proteobacteria	Gammaproteobacteria	GCA_001832505.1	5.06432	51.4	-	MLYB01	54	5046	4682	2016-10-24	2017-03-02	Contig	ftp://ftp.ncbi.nlm.nih.gov/genomes/all/GCF/001/832/505/GCF_001832505.1_ASM183250v1	ftp://ftp.ncbi.nlm.nih.gov/genomes/all/GCA/001/832/505/GCA_001832505.1_ASM183250v1	Environmental (Streams)	USA:GA	2013	60:r:e,n,x,z15			ASLTHVVAALNTEGRKYDANSYI	1	1	GADNQVKVRIRSSRVATATPIRVSVT	2 8	1		diarizonae
Salmonella enterica subsp. diarizonae serovar 60:r:e,n,x,z15	CFSAN045030	19669	SAMN04962152	PRJNA186035	Proteobacteria	Gammaproteobacteria	GCA_001832565.1	5.10015	51.5	-	MLYF01	57	5084	4714	2016-10-24	2017-03-02	Contig	ftp://ftp.ncbi.nlm.nih.gov/genomes/all/GCF/001/832/565/GCF_001832565.1_ASM183256v1	ftp://ftp.ncbi.nlm.nih.gov/genomes/all/GCA/001/832/565/GCA_001832565.1_ASM183256v1	Environmental (Streams)	USA:GA	2013	60:r:e,n,x,z15			ASLTHVVAALNTEGRKYDANSYI	1	1	GADNQVKVRIRSSRVATATPIRVSVT	2 8	1		diarizonae
Salmonella enterica subsp. diarizonae serovar 16:z10:e,n,x,z15	CFSAN045036	19669	SAMN04962158	PRJNA186035	Proteobacteria	Gammaproteobacteria	GCA_001832605.1	5.34838	51.2	-	MLYH01	64	5413	4994	2016-10-24	2017-03-02	Contig	ftp://ftp.ncbi.nlm.nih.gov/genomes/all/GCF/001/832/605/GCF_001832605.1_ASM183260v1	ftp://ftp.ncbi.nlm.nih.gov/genomes/all/GCA/001/832/605/GCA_001832605.1_ASM183260v1	Environmental (Streams)	USA:GA	2013	16:z10:e,n,x,z15			ASLTHVVAALNTEGRKYDANSYI	1	3			1		diarizonae
Salmonella enterica subsp. diarizonae serovar 16:z10:e,n,x,z15	CFSAN045038	19669	SAMN04962160	PRJNA186035	Proteobacteria	Gammaproteobacteria	GCA_001832645.1	5.34787	51.2	-	MLYI01	69	5417	4995	2016-10-24	2017-03-02	Contig	ftp://ftp.ncbi.nlm.nih.gov/genomes/all/GCF/001/832/645/GCF_001832645.1_ASM183264v1	ftp://ftp.ncbi.nlm.nih.gov/genomes/all/GCA/001/832/645/GCA_001832645.1_ASM183264v1	Environmental (Streams)	USA:GA	2013	16:z10:e,n,x,z15			ASLTHVVAALNTEGRKYDANSYI	1	3	GADNQVKVRIRSSRVVTATPIRVSVT		1		diarizonae
Salmonella enterica subsp. diarizonae serovar 59:[k]:z35	CFSAN044910	19669	SAMN04961977	PRJNA186035	Proteobacteria	Gammaproteobacteria	GCA_001832725.1	5.37651	51.1	-	MLXO01	91	5450	5023	2016-10-24	2017-04-11	Contig	ftp://ftp.ncbi.nlm.nih.gov/genomes/all/GCF/001/832/725/GCF_001832725.1_ASM183272v1	ftp://ftp.ncbi.nlm.nih.gov/genomes/all/GCA/001/832/725/GCA_001832725.1_ASM183272v1	Environmental (Pond)	USA:GA	2012	59:[k]:z35			ASLTHVVAALNTEGRKYDANSYI	1	5		1 2	1		diarizonae
Salmonella enterica subsp. diarizonae serovar 60:r:e,n,x,z15	CFSAN044983	19669	SAMN04962056	PRJNA186035	Proteobacteria	Gammaproteobacteria	GCA_001832765.1	5.11788	51.4	-	MLZD01	64	5126	4761	2016-10-24	2017-03-02	Contig	ftp://ftp.ncbi.nlm.nih.gov/genomes/all/GCF/001/832/765/GCF_001832765.1_ASM183276v1	ftp://ftp.ncbi.nlm.nih.gov/genomes/all/GCA/001/832/765/GCA_001832765.1_ASM183276v1	Environmental (Pond)	USA:GA	2013	60:r:e,n,x,z15			ASLTHVVAALNTEGRKYDANSYI	1	1	GADNQVKVRIRSSRVATATPIRVSVT	2 5	1		diarizonae
Salmonella enterica subsp. diarizonae serovar 60:r:e,n,x,z15	CFSAN045004	19669	SAMN04962106	PRJNA186035	Proteobacteria	Gammaproteobacteria	GCA_001832775.1	5.11712	51.4	-	MLXW01	65	5128	4763	2016-10-24	2017-03-02	Contig	ftp://ftp.ncbi.nlm.nih.gov/genomes/all/GCF/001/832/775/GCF_001832775.1_ASM183277v1	ftp://ftp.ncbi.nlm.nih.gov/genomes/all/GCA/001/832/775/GCA_001832775.1_ASM183277v1	Environmental (Streams)	USA:GA	2013	60:r:e,n,x,z15			ASLTHVVAALNTEGRKYDANSYI	1	1	GADNQVKVRIRSSRVATATPIRVSVT	2 5	1		diarizonae
Salmonella enterica subsp. diarizonae serovar 60:r:e,n,x,z15	BCW_1534	19669	SAMN02367588	PRJNA203445	Proteobacteria	Gammaproteobacteria	GCA_002035545.1	5.22717	51.3	-	MXOW01	192	5277	4806	2017-03-17	2017-03-20	Contig	ftp://ftp.ncbi.nlm.nih.gov/genomes/all/GCF/002/035/545/GCF_002035545.1_ASM203554v1	ftp://ftp.ncbi.nlm.nih.gov/genomes/all/GCA/002/035/545/GCA_002035545.1_ASM203554v1	unknown	unknown	unknown	60:r:e,n,x,z15			ASLTHVVAALNTEGRKYDANSYI	1	1	GADNQVKVRIRSSRVATATPIRVSVT	14	1		diarizonae
Salmonella enterica subsp. diarizonae serovar 48:z10:e,n,x,z15	BCW_1538	19669	SAMN02367591	PRJNA203445	Proteobacteria	Gammaproteobacteria	GCA_002035685.1	5.17055	51.1	-	MXOT01	92	5204	4803	2017-03-17	2017-03-20	Contig	ftp://ftp.ncbi.nlm.nih.gov/genomes/all/GCF/002/035/685/GCF_002035685.1_ASM203568v1	ftp://ftp.ncbi.nlm.nih.gov/genomes/all/GCA/002/035/685/GCA_002035685.1_ASM203568v1	unknown	unknown	unknown	48:z10:e,n,x,z15			ASLTHVVAALNTEGRKYDANSYI	1	5		1	1		diarizonae
Salmonella enterica subsp. diarizonae serovar 38:z10:z53	BCW_1539	19669	SAMN02367592	PRJNA203445	Proteobacteria	Gammaproteobacteria	GCA_002035995.1	4.75992	51.6	-	MXOS01	66	4744	4403	2017-03-17	2017-03-20	Contig	ftp://ftp.ncbi.nlm.nih.gov/genomes/all/GCF/002/035/995/GCF_002035995.1_ASM203599v1	ftp://ftp.ncbi.nlm.nih.gov/genomes/all/GCA/002/035/995/GCA_002035995.1_ASM203599v1	unknown	unknown	unknown	38:z10:z53			ASLTHVVAALNTEGRKYDANSYI	1	7	GADNQVQVRIRSSRVVTATPIRVSVT	1 6	1		diarizonae
Salmonella enterica subsp. diarizonae serovar 61:-:1,5,7	BCW_2777	19669	SAMN02368652	PRJNA203445	Proteobacteria	Gammaproteobacteria	GCA_002063885.1	4.74738	51.4	-	MXZP01	660	4969	4267	2017-03-22	2017-03-24	Contig	ftp://ftp.ncbi.nlm.nih.gov/genomes/all/GCF/002/063/885/GCF_002063885.1_ASM206388v1	ftp://ftp.ncbi.nlm.nih.gov/genomes/all/GCA/002/063/885/GCA_002063885.1_ASM206388v1	sheep	Denmark	2009	61:-:1,5,7			ASLTHVVAALNTEGRKYDANSYI	1	8	GANNRVKSRIRSSSVATATPIRVSVT	9	1		diarizonae
Salmonella enterica subsp. diarizonae serovar 60:r:e,n,x,z15	CFSAN051017	19669	SAMN05195912	PRJNA308180	Proteobacteria	Gammaproteobacteria	GCA_002241435.2	5.01576	51.4	-	NLBM02	75	5048	4641	2017-08-04	2018-04-25	Contig	ftp://ftp.ncbi.nlm.nih.gov/genomes/all/GCF/002/241/435/GCF_002241435.2_ASM224143v2	ftp://ftp.ncbi.nlm.nih.gov/genomes/all/GCA/002/241/435/GCA_002241435.2_ASM224143v2	pond	USA:GA	2014	60:r:e,n,x,z15			ASLTHVVAALNTEGRKYDANSYI	1	1	GADNQVKVRIRSSRVATATPIRVSVT	2 8	1		diarizonae
Salmonella enterica subsp. diarizonae	SBO27	19669	SAMN08623075	PRJNA436348	Proteobacteria	Gammaproteobacteria	GCA_003668815.1	5.0446	51.4	-	PVNQ01	11	5001	4619	2018-10-22	2018-10-24	Scaffold	ftp://ftp.ncbi.nlm.nih.gov/genomes/all/GCF/003/668/815/GCF_003668815.1_ASM366881v1	ftp://ftp.ncbi.nlm.nih.gov/genomes/all/GCA/003/668/815/GCA_003668815.1_ASM366881v1	Homo sapiens	Bolivia	2008	48: i: z	neonate fatal septicemia	cerebrospinal fluid	ASLTHVVAALNTEGRKYDANSYI	1	3		1	1		diarizonae
Salmonella enterica subsp. diarizonae	SBO13	19669	SAMN08623074	PRJNA436348	Proteobacteria	Gammaproteobacteria	GCA_003668835.1	5.04846	51.4	-	PVNR01	9	5020	4633	2018-10-22	2018-10-24	Scaffold	ftp://ftp.ncbi.nlm.nih.gov/genomes/all/GCF/003/668/835/GCF_003668835.1_ASM366883v1	ftp://ftp.ncbi.nlm.nih.gov/genomes/all/GCA/003/668/835/GCA_003668835.1_ASM366883v1	Homo sapiens	Bolivia	2014	48: i: z	abortion	endocervical tissue	ASLTHVVAALNTEGRKYDANSYI	1	3		1	1		diarizonae
Salmonella enterica subsp. diarizonae serovar Rough:r:z	NY_FSL S10-1123	19669	SAMN01902452	PRJNA183850	Proteobacteria	Gammaproteobacteria	GCA_002107505.1	5.41154	51.3	-	NBRZ01	131	5417	5010	2017-04-24	2017-04-24	Contig	ftp://ftp.ncbi.nlm.nih.gov/genomes/all/GCF/002/107/505/GCF_002107505.1_ASM210750v1	ftp://ftp.ncbi.nlm.nih.gov/genomes/all/GCA/002/107/505/GCA_002107505.1_ASM210750v1	water	USA:FL	2010	Rough:r:z			ASLTHVVAALNTEGRKYDANSYI	1	1	GADNQVKVRIRSSRVATATPIRVSVT	1 2	1		diarizonae
Salmonella enterica subsp. diarizonae	FMA0132	-	SAMN02698196	PRJNA186035	Proteobacteria	Gammaproteobacteria	GCA_003869275.1	5.54742	51.3	-	RSHK01	119	5732	5270	2018-12-06	2018-12-06	Contig	-	ftp://ftp.ncbi.nlm.nih.gov/genomes/all/GCA/003/869/275/GCA_003869275.1_PDT000027702.4	syrian anis seed	Syria	2011	IIIb 61:l,v:1,5,7:[z57]			ASLTHVVAALNTEGRKYDANSYI	1	1	GADNQVKVRIRSSRVATATPIRVSVT	12	4		diarizonae
Salmonella enterica subsp. diarizonae	313304	-	SAMN07812453	PRJNA248792	Proteobacteria	Gammaproteobacteria	GCA_003873915.1	5.08501	51.4	-	RSPV01	127	5161	4791	2018-12-06	2018-12-06	Contig	-	ftp://ftp.ncbi.nlm.nih.gov/genomes/all/GCA/003/873/915/GCA_003873915.1_PDT000253888.2	Homo sapiens	UK	2016				ASLTHVVAALNTEGRKYDANSYI	1	3		1	1		diarizonae
Salmonella enterica subsp. diarizonae	FDA00002234	-	SAMN02845618	PRJNA186035	Proteobacteria	Gammaproteobacteria	GCA_003878075.1	4.86552	51.3	-	RSJE01	57	4928	4538	2018-12-06	2018-12-06	Contig	-	ftp://ftp.ncbi.nlm.nih.gov/genomes/all/GCA/003/878/075/GCA_003878075.1_PDT000069206.3	yunnan chili	China	2005				ASLTHVVAALNTEGRKYDANSYI	1	1	GADNQVKVRIRSSRVATATPIRVSVT	3	1		diarizonae
Salmonella enterica subsp. diarizonae	FDA00002235	-	SAMN02845619	PRJNA186035	Proteobacteria	Gammaproteobacteria	GCA_003878095.1	4.86603	51.3	-	RSJF01	62	4925	4533	2018-12-06	2018-12-06	Contig	-	ftp://ftp.ncbi.nlm.nih.gov/genomes/all/GCA/003/878/095/GCA_003878095.1_PDT000069209.3	yunnan chili	China	2005				ASLTHVVAALNTEGRKYDANSYI	1	1	GADNQVKVRIRSSRVATATPIRVSVT	3	1		diarizonae
Salmonella enterica subsp. diarizonae	134005	-	SAMN09233455	PRJNA248792	Proteobacteria	Gammaproteobacteria	GCA_003879695.1	4.90679	51.4	-	RTAN01	128	5013	4647	2018-12-06	2018-12-06	Contig	-	ftp://ftp.ncbi.nlm.nih.gov/genomes/all/GCA/003/879/695/GCA_003879695.1_PDT000317793.1	Homo sapiens	UK	2015				ASLTHVVAALNTEGRKYDANSYI	1	9	EADNQVKVRIRSSRVATATPIRVSVT	1 6	1		diarizonae
Salmonella enterica subsp. diarizonae	491027	-	SAMN09348650	PRJNA248792	Proteobacteria	Gammaproteobacteria	GCA_003883335.1	5.28377	51.2	-	RTHB01	184	5389	4999	2018-12-06	2018-12-06	Contig	-	ftp://ftp.ncbi.nlm.nih.gov/genomes/all/GCA/003/883/335/GCA_003883335.1_PDT000323712.1	Homo sapiens	UK	2018				ASLTHVVAALNTEGRKYDANSYI	1	3		13	1		diarizonae
Salmonella enterica subsp. diarizonae	103738	-	SAMN09387913	PRJNA248792	Proteobacteria	Gammaproteobacteria	GCA_004176265.1	5.23212	44.3	-	AAABAX01	96	13175	14089	2019-02-12	2019-02-12	Contig	-	ftp://ftp.ncbi.nlm.nih.gov/genomes/all/GCA/004/176/265/GCA_004176265.1_PDT000326375.1	Homo sapiens	UK	2015				ASLTHVVAALNTEGRKYDANSYI	1	4		3	1		diarizonae
Salmonella enterica subsp. diarizonae	196407	-	SAMN09435037	PRJNA248792	Proteobacteria	Gammaproteobacteria	GCA_004179415.1	5.33871	44.3	-	AAABMW01	133	13175	14089	2019-02-12	2019-02-12	Contig	-	ftp://ftp.ncbi.nlm.nih.gov/genomes/all/GCA/004/179/415/GCA_004179415.1_PDT000331760.1	Homo sapiens	UK	2015				ASLTHVVAALNTEGRKYDANSYI	1	5		3	1		diarizonae
Salmonella enterica subsp. diarizonae	306714	-	SAMN09445507	PRJNA248792	Proteobacteria	Gammaproteobacteria	GCA_004180145.1	5.13624	44.3	-	AAABOY01	74	13175	14089	2019-02-12	2019-02-12	Contig	-	ftp://ftp.ncbi.nlm.nih.gov/genomes/all/GCA/004/180/145/GCA_004180145.1_PDT000332384.1	Homo sapiens	UK	2016				ASLTHVVAALNTEGRKYDANSYI	1	6	GADNQVKVRIRSSRVATAMPIRTSVT	1	1		diarizonae
Salmonella enterica subsp. diarizonae	115989	-	SAMN09474662	PRJNA248792	Proteobacteria	Gammaproteobacteria	GCA_004182695.1	5.08009	44.3	-	AAABTW01	89	13175	14089	2019-02-12	2019-02-12	Contig	-	ftp://ftp.ncbi.nlm.nih.gov/genomes/all/GCA/004/182/695/GCA_004182695.1_PDT000334552.1	Homo sapiens	UK	2015				ASLTHVVAALNTEGRKYDANSYI	1	6	GADNQVKVRIRSSRVATAMPIRTSVT	1	1		diarizonae
Salmonella enterica subsp. diarizonae	500288	-	SAMN09475801	PRJNA248792	Proteobacteria	Gammaproteobacteria	GCA_004183205.1	5.09779	44.3	-	AAABVL01	78	13175	14089	2019-02-12	2019-02-12	Contig	-	ftp://ftp.ncbi.nlm.nih.gov/genomes/all/GCA/004/183/205/GCA_004183205.1_PDT000334982.1	Homo sapiens	UK	2018				ASLTHVVAALNTEGRKYDANSYI	1	12	GADNQVKVRIRSSRVATVMPIRASVT	1	1		diarizonae
Salmonella enterica subsp. diarizonae	NCTC10060	19669	SAMEA3251426	PRJEB6403	Proteobacteria	Gammaproteobacteria	GCA_900456375.1	5.01477	51.4	-	UGXH01	5	5574	5462	2018-07-30	2018-07-30	Contig	-	ftp://ftp.ncbi.nlm.nih.gov/genomes/all/GCA/900/456/375/GCA_900456375.1_36005_B01	unknown	1900/1958		7:1,v:z53			ASLTHVVAALNTEGRKYDANSYI	1	13	GADNQVQVRTRSRRVATAMPIRASVT		1		diarizonae
Salmonella enterica subsp. diarizonae strain 320964 SAMN07946583-rid5744053.denovo.004, whole genome shotgun sequence	320964		SAMN07946583		Proteobacteria	Gammaproteobacteria																				ASLTHVVAALNTEGRKYDANSYI	1	3		15	1		diarizonae
Salmonella enterica subsp. diarizonae strain 465519 SAMN09519825-rid4888053.denovo.006, whole genome shotgun sequence	465519		SAMN09519825		Proteobacteria	Gammaproteobacteria																				ASLTNVVAALNTEGRKYDANSYI	4	4		3	1		diarizonae
Salmonella enterica subsp. diarizonae strain 446610 SAMN09222440-rid4372253.denovo.02, whole genome shotgun sequence	446610		SAMN09222440		Proteobacteria	Gammaproteobacteria																				ASLTNVVAALNTEGRKYDANSYI	4	4		3	1		diarizonae
Salmonella enterica subsp. diarizonae strain 412076 SAMN07816226-rid5723423.denovo.01, whole genome shotgun sequence	412076		SAMN07816226		Proteobacteria	Gammaproteobacteria																				ASLTHVVAALNTEGRKYDANSYI	1	6	GADNQVKVRIRSSRVATAMPIRTSVT	17	1		diarizonae
Salmonella enterica subsp. diarizonae strain 539950 SAMN09484590-rid4856343.denovo.01, whole genome shotgun sequence	539950		SAMN09484590		Proteobacteria	Gammaproteobacteria																				ASLTHVVAALNTEGRKYDANSYI	1	7		3	1		diarizonae
Salmonella enterica subsp. diarizonae strain 157301 SAMN09386307-rid4604033.denovo.001, whole genome shotgun sequence	157301		SAMN09386307		Proteobacteria	Gammaproteobacteria																				ASLTHVVAALNTEGRKYDANSYI	1	11	GADNQVKVRIRSSRVAMATSIRASVT	3	1		diarizonae
Salmonella enterica subsp. diarizonae	50267	19669	SAMN03339657	PRJNA275139	Proteobacteria	Gammaproteobacteria	GCA_001276875.1	4.77143	51.3	-	JZTQ01	58	4700	4339	2015-08-31	2017-02-28	Contig	ftp://ftp.ncbi.nlm.nih.gov/genomes/all/GCF/001/276/875/GCF_001276875.1_ASM127687v1	ftp://ftp.ncbi.nlm.nih.gov/genomes/all/GCA/001/276/875/GCA_001276875.1_ASM127687v1	unknown	unknown	unknown				ASLTHVVAALNTEGHKYDANSYI	3	5		3 6	1		diarizonae
Salmonella enterica subsp. diarizonae serovar Rough:r:z	NY_FSL S10-1628	19669	SAMN01902471	PRJNA183850	Proteobacteria	Gammaproteobacteria	GCA_002107575.1	4.84388	51.7	-	NBRK01	114	4852	4483	2017-04-24	2017-04-26	Contig	ftp://ftp.ncbi.nlm.nih.gov/genomes/all/GCF/002/107/575/GCF_002107575.1_ASM210757v1	ftp://ftp.ncbi.nlm.nih.gov/genomes/all/GCA/002/107/575/GCA_002107575.1_ASM210757v1	water	USA:NY	2011	Rough:r:z			ASLTHVVAALNTEGHKYDANSYI	3	5		1	1		diarizonae
Salmonella enterica subsp. diarizonae	266925	-	SAMN09519897	PRJNA248792	Proteobacteria	Gammaproteobacteria	GCA_003911795.1	5.33791	51.1	-	RVGS01	104	5450	4997	2018-12-07	2018-12-07	Contig	-	ftp://ftp.ncbi.nlm.nih.gov/genomes/all/GCA/003/911/795/GCA_003911795.1_PDT000339027.1	Homo sapiens	UK	2016				ASLTHVVAALNTEGHKYDANSYI	3	4		1	1		diarizonae
Salmonella enterica subsp. diarizonae strain 118944 SAMN09285439-rid4565403.denovo.01, whole genome shotgun sequence	118944																									ASLTHVVAALNTESHKYDANSYI	5	4		3	3		diarizonae
Salmonella enterica subsp. diarizonae serovar 50:k:z str. MZ0080	MZ0080	19669	SAMN04160830	PRJNA177617	Proteobacteria	Gammaproteobacteria	GCA_002211965.1	5.07695	51.5	chromosome:NZ_CP022142.1/CP022142.1	-	1	5035	4633	2017-06-30	2017-07-03	Complete Genome	ftp://ftp.ncbi.nlm.nih.gov/genomes/all/GCF/002/211/965/GCF_002211965.1_ASM221196v1	ftp://ftp.ncbi.nlm.nih.gov/genomes/all/GCA/002/211/965/GCA_002211965.1_ASM221196v1	unknown	unknown	unknown	50:k:z			ASLTNVVAALNTEGRKYDANSYI	4	10	GADNQVKVRIRSSRAAMATPIRASVT	3	1		diarizonae
Salmonella enterica subsp. diarizonae serovar 38:[k]:-	CFSAN044920	19669	SAMN04961987	PRJNA186035	Proteobacteria	Gammaproteobacteria	GCA_001832245.1	4.93443	52.1	-	MLXP01	32	5071	4767	2016-10-24	2017-03-02	Contig	ftp://ftp.ncbi.nlm.nih.gov/genomes/all/GCF/001/832/245/GCF_001832245.1_ASM183224v1	ftp://ftp.ncbi.nlm.nih.gov/genomes/all/GCA/001/832/245/GCA_001832245.1_ASM183224v1	Environmental (Pond)	USA:GA	2013	38:[k]:-			IPVAWSAITVDIDGHSFGMHADL	2	2	GADNQVQVMIRTSKVAAATPTHAGIA	4		38:k:-	Inverness
Salmonella enterica subsp. diarizonae serovar 38:[k]:-	CFSAN044946	19669	SAMN04962019	PRJNA186035	Proteobacteria	Gammaproteobacteria	GCA_001832285.1	4.93466	52.1	-	MLXR01	29	5074	4779	2016-10-24	2017-03-02	Contig	ftp://ftp.ncbi.nlm.nih.gov/genomes/all/GCF/001/832/285/GCF_001832285.1_ASM183228v1	ftp://ftp.ncbi.nlm.nih.gov/genomes/all/GCA/001/832/285/GCA_001832285.1_ASM183228v1	Environmental (Pond)	USA:GA	2013	38:[k]:-			IPVAWSAITVDIDGHSFGMHADL	2	2	GADNQVQVMIRTSKVAAATPTHAGIA	4		38:k:-	Inverness
Salmonella enterica subsp. diarizonae serovar 38:[k]:-	CFSAN044947	19669	SAMN04962020	PRJNA186035	Proteobacteria	Gammaproteobacteria	GCA_001832305.1	4.93462	52.1	-	MLXS01	32	5070	4773	2016-10-24	2017-03-02	Contig	ftp://ftp.ncbi.nlm.nih.gov/genomes/all/GCF/001/832/305/GCF_001832305.1_ASM183230v1	ftp://ftp.ncbi.nlm.nih.gov/genomes/all/GCA/001/832/305/GCA_001832305.1_ASM183230v1	Environmental (Pond)	USA:GA	2013	38:[k]:-			IPVAWSAITVDIDGHSFGMHADL	2	2	GADNQVQVMIRTSKVAAATPTHAGIA	4		38:k:-	Inverness
Salmonella enterica subsp. diarizonae serovar 38:[k]:-	CFSAN045012	19669	SAMN04962114	PRJNA186035	Proteobacteria	Gammaproteobacteria	GCA_001832445.1	4.93388	52.1	-	MLXZ01	27	5066	4770	2016-10-24	2017-03-02	Contig	ftp://ftp.ncbi.nlm.nih.gov/genomes/all/GCF/001/832/445/GCF_001832445.1_ASM183244v1	ftp://ftp.ncbi.nlm.nih.gov/genomes/all/GCA/001/832/445/GCA_001832445.1_ASM183244v1	Environmental (Forests)	USA:GA	2013	38:[k]:-			IPVAWSAITVDIDGHSFGMHADL	2	2	GADNQVQVMIRTSKVAAATPTHAGIA	4		38:k:-	Inverness
Salmonella enterica subsp. diarizonae serovar 38:[k]:-	CFSAN045013	19669	SAMN04962115	PRJNA186035	Proteobacteria	Gammaproteobacteria	GCA_001832465.1	4.93304	52.1	-	MLYA01	26	5068	4776	2016-10-24	2017-03-02	Contig	ftp://ftp.ncbi.nlm.nih.gov/genomes/all/GCF/001/832/465/GCF_001832465.1_ASM183246v1	ftp://ftp.ncbi.nlm.nih.gov/genomes/all/GCA/001/832/465/GCA_001832465.1_ASM183246v1	Environmental (Forests)	USA:GA	2013	38:[k]:-			IPVAWSAITVDIDGHSFGMHADL	2	2	GADNQVQVMIRTSKVAAATPTHAGIA	4		38:k:-	Inverness
Salmonella enterica subsp. diarizonae serovar 38:[k]:-	CFSAN045018	19669	SAMN04962120	PRJNA186035	Proteobacteria	Gammaproteobacteria	GCA_001832525.1	4.93467	52.1	-	MLYC01	28	5068	4773	2016-10-24	2017-03-02	Contig	ftp://ftp.ncbi.nlm.nih.gov/genomes/all/GCF/001/832/525/GCF_001832525.1_ASM183252v1	ftp://ftp.ncbi.nlm.nih.gov/genomes/all/GCA/001/832/525/GCA_001832525.1_ASM183252v1	Environmental (Pond)	USA:GA	2013	38:[k]:-			IPVAWSAITVDIDGHSFGMHADL	2	2	GADNQVQVMIRTSKVAAATPTHAGIA	4		38:k:-	Inverness
Salmonella enterica subsp. diarizonae serovar 38:[k]:-	CFSAN045035	19669	SAMN04962157	PRJNA186035	Proteobacteria	Gammaproteobacteria	GCA_001832585.1	4.93377	52.1	-	MLYG01	27	5066	4774	2016-10-24	2017-03-02	Contig	ftp://ftp.ncbi.nlm.nih.gov/genomes/all/GCF/001/832/585/GCF_001832585.1_ASM183258v1	ftp://ftp.ncbi.nlm.nih.gov/genomes/all/GCA/001/832/585/GCA_001832585.1_ASM183258v1	Environmental (Fields)	USA:GA	2013	38:[k]:-			IPVAWSAITVDIDGHSFGMHADL	2	2	GADNQVQVMIRTSKVAAATPTHAGIA	5		38:k:-	Inverness
Salmonella enterica subsp. diarizonae serovar 38:[k]:-	CFSAN045041	19669	SAMN04962163	PRJNA186035	Proteobacteria	Gammaproteobacteria	GCA_001832665.1	4.93433	52.1	-	MLYJ01	28	5066	4772	2016-10-24	2017-03-02	Contig	ftp://ftp.ncbi.nlm.nih.gov/genomes/all/GCF/001/832/665/GCF_001832665.1_ASM183266v1	ftp://ftp.ncbi.nlm.nih.gov/genomes/all/GCA/001/832/665/GCA_001832665.1_ASM183266v1	Environmental (Pond)	USA:GA	2013	38:[k]:-			IPVAWSAITVDIDGHSFGMHADL	2	2	GADNQVQVMIRTSKVAAATPTHAGIA	4		38:k:-	Inverness
Salmonella enterica subsp. diarizonae serovar 38:[k]:-	CFSAN045007	19669	SAMN04962109	PRJNA186035	Proteobacteria	Gammaproteobacteria	GCA_001832805.1	4.93378	52.1	-	MLXY01	31	5070	4779	2016-10-24	2017-03-02	Contig	ftp://ftp.ncbi.nlm.nih.gov/genomes/all/GCF/001/832/805/GCF_001832805.1_ASM183280v1	ftp://ftp.ncbi.nlm.nih.gov/genomes/all/GCA/001/832/805/GCA_001832805.1_ASM183280v1	Environmental (Streams)	USA:GA	2013	38:[k]:-			IPVAWSAITVDIDGHSFGMHADL	2	2	GADNQVQVMIRTSKVAAATPTHAGIA	4		38:k:-	Inverness
Salmonella enterica subsp. diarizonae serovar 38:[k]:-	CFSAN045020	19669	SAMN04962122	PRJNA186035	Proteobacteria	Gammaproteobacteria	GCA_001832825.1	4.93344	52.1	-	MLYD01	26	5067	4779	2016-10-24	2017-03-02	Contig	ftp://ftp.ncbi.nlm.nih.gov/genomes/all/GCF/001/832/825/GCF_001832825.1_ASM183282v1	ftp://ftp.ncbi.nlm.nih.gov/genomes/all/GCA/001/832/825/GCA_001832825.1_ASM183282v1	Environmental (Streams)	USA:GA	2013	38:[k]:-			IPVAWSAITVDIDGHSFGMHADL	2	2	GADNQVQVMIRTSKVAAATPTHAGIA	4		38:k:-	Inverness
Salmonella enterica subsp. diarizonae serovar 38:[k]:-	CFSAN045024	19669	SAMN04962146	PRJNA186035	Proteobacteria	Gammaproteobacteria	GCA_001832845.1	4.93224	52.1	-	MLYE01	26	5062	4772	2016-10-24	2017-03-02	Contig	ftp://ftp.ncbi.nlm.nih.gov/genomes/all/GCF/001/832/845/GCF_001832845.1_ASM183284v1	ftp://ftp.ncbi.nlm.nih.gov/genomes/all/GCA/001/832/845/GCA_001832845.1_ASM183284v1	Environmental (Pond)	USA:GA	2013	38:[k]:-			IPVAWSAITVDIDGHSFGMHADL	2	2	GADNQVQVMIRTSKVAAATPTHAGIA	4		38:k:-	Inverness
Salmonella enterica subsp. diarizonae serovar 16:z10:e,n,x,z15	CFSAN051043	19669	SAMN05195938	PRJNA308180	Proteobacteria	Gammaproteobacteria	GCA_002263275.3	5.20773	52	-	NOVO03	63	5441	5167	2017-08-22	2018-09-25	Contig	ftp://ftp.ncbi.nlm.nih.gov/genomes/all/GCF/002/263/275/GCF_002263275.3_ASM226327v3	ftp://ftp.ncbi.nlm.nih.gov/genomes/all/GCA/002/263/275/GCA_002263275.3_ASM226327v3	pond	USA:GA	2014	16:z10:e,n,x,z15			IPVAWSAITVDIDGHSFGMHADL	2	15	GVDNQVQVMIHTSKVAAATPTHAGIA			6,8:d:1,2	Muenchen
Salmonella enterica subsp. diarizonae serovar 61:k:1,5,7	BCW_1536	19669	SAMN02367589	PRJNA203445	Proteobacteria	Gammaproteobacteria	GCA_002035715.1	4.64027	52.3	-	MXOU01	70	4686	4434	2017-03-17	2017-03-20	Contig	ftp://ftp.ncbi.nlm.nih.gov/genomes/all/GCF/002/035/715/GCF_002035715.1_ASM203571v1	ftp://ftp.ncbi.nlm.nih.gov/genomes/all/GCA/002/035/715/GCA_002035715.1_ASM203571v1	unknown	unknown	unknown	61:k:1,5,(7)			IPVAWSAITVDIQGHSFGMHADL	6	2	GADNQVQVMIRTSKVAAATPTHAGIA	16	2	6,7:z:1,6	Oakland
