# Supplementary material for: The Not so Good, the Bad and the Ugly: Differential Bacterial Adhesion and Invasion Mediated by Salmonella PagN Allelic Variants
Source: Microorganisms. 2020 Mar 30;8(4):489. doi: 10.3390/microorganisms8040489 (PMC7232170; doi:10.3390/microorganisms8040489)
Supplement: Supplementary file 1 [file microorganisms-08-00489-s001.zip › microorganisms-743807-SI/Supplementary Tables/Table S3-Wu-Schifferli.xlsx]

## Sheet: Sheet 1
Serovar original	Strain number	NCBI Acc. No.	Serovar prediction	Antigenic formula prediction	Subspecies	Origin	Date	Number of genomes	Allele frequency	Clade
Typhimurium	LT2	NC_003197	Typhimurium	4,5,12:i:1,2	enterica	Mus musculus	1948	68 of 75	0.91
Typhimurium	CDC 2010K-1587	NZ_CP014965	Typhimurium	4,5,12:i:1,2	enterica	Homo sapiens	2006	7 of 75	0.09
Typhi	CT18	NC_003198	Typhi	9,12,Vi:d:-	enterica	Homo sapiens	1993	75 of 75	1
Newport	CFSAN003890	NZ_CP016012	Newport	6,8:eh:1,2	enterica	almond kernel (raw, variety carmel)	2007	23 of 74	0.31	Lineage II	Q in 109 (Loop2)
Newport	SL317	NZ_ABEW01000000	Newport	6,8:eh:1,2	enterica	Homo sapiens	2002	22 of 74	0.3	Lineage III	S in 100 (Loop 2)
Enteritidis	P125109	NC_011294	Enteritidis	9,12:gm:-	enterica	Homo sapiens	ND	74 of 75	0.99
Choleraesuis	SC-B67	NC_006905	Choleraesuis	6,7:c:1,5	enterica	Homo sapiens	2002	74 of 75	0.99
Dublin	CT_02021853	NC_011205	Dublin	9,12:gp:-	enterica	Homo sapiens	2004	74 of 75	0.99
Gallinarum	287/91	NC_011274	Gallinarum	9,12:-:-	enterica	Gallus gallus domesticus	1991	23 of 52	1	Gallinarum
Pullorum	S06004	NC_021984	Pullorum	9,12:-:-	enterica	Gallus gallus domesticus	2006	29 of 52	1	Pullorum
diarizonae	NY_FSL S10-1628	NZ_NBRK01000000	diarizonae	IIIb 50:r:z:[z67]	diarizonae	Water	2011	3 of 65 (3 of 52)	0.06		H in 150 (Loop 3)
diarizonae	BCW_1534	MXOW00000000	diarizonae	IIIb 60:r:e,n,x,z15	diarizonae	ND	ND	45 of 65 (45 of 52)	0.87		R in 150 (Loop 3)
